# Supplementary material for: A non-coding ABO regulatory variant associatedwith VWF levels, thrombosis risk, and COVID-19 severity is topologically linked to ADAMTS13 in endothelial cells
Source: HGG Adv. 2025 Nov 27;7(1):100550. doi: 10.1016/j.xhgg.2025.100550 (PMC12765440; doi:10.1016/j.xhgg.2025.100550)
Supplement: Table S1. Genetic variants — The genetic variants are associated with the following: A1. VWF: Variants linked to plasma von Willebrand Factor (VWF) levels at the ABO locus. A2. VTE: Variants associated with venous thromboembolism (VTE) risk at the ABO locus. A3. COVID-19: Variants related to susceptibility and severity of COVID-19 at the ABO locus. A4. Genetic variants associated with von Willebrand Factor (VWF) levels. This table summarizes data from genome-wide association studies (GWASs) identifying variants linked to VWF levels. [file mmc2.xlsx]

## Sheet: Table S1
Table S1: This supplementary table highlights genetic variants associated with the following: A1. VWF: Variants linked to plasma von Willebrand Factor (VWF) levels at the ABO locus. A2. VTE: Variants associated with venous thromboembolism (VTE) risk at the ABO locus. A3. COVID-19: Variants related to susceptibility and severity of COVID-19 at the ABO locus. A4. Genetic variants associated with vo…
A1. ABO VWF levels-associated Variants	HGVS Notation	P-value	Trait(s)
rs687621-?	NC_000009.12:g.133261662G>A, NC_000009.12:g.133261662G>C, NC_000009.12:g.133261662G>T	5 x 10-324	von Willebrand factor measurement
rs612169-?	NC_000009.12:g.133268030G>A	4 x 10-649	blood protein measurement
rs687621-?	NC_000009.12:g.133261662G>A, NC_000009.12:g.133261662G>C, NC_000009.12:g.133261662G>T	6 x 10-491	blood protein measurement
rs507666-?	NC_000009.12:g.133273983A>G	8 x 10-934	blood protein measurement
rs505922-?	NC_000009.12:g.133273813C>T	4 x 10-514	blood protein measurement
rs687621-?	NC_000009.12:g.133261662G>A, NC_000009.12:g.133261662G>C, NC_000009.12:g.133261662G>T	2 x 10-558	blood protein measurement
rs514659-C	NC_000009.12:g.133266790C>A, NC_000009.12:g.133266790C>T	7 x 10-51	von Willebrand factor measurement
rs8176704-?	NC_000009.12:g.133260148G>A, NC_000009.12:g.133260148G>C	2 x 10-64	von Willebrand factor measurement
rs505922-C	NC_000009.12:g.133273813C>T	2 x 10-30	von Willebrand factor measurement
rs4962153-?	NC_000009.12:g.133458632A>G, NC_000009.12:g.133458632A>T	6 x 10-8	von Willebrand factor measurement
rs62641786-?	NC_000009.12:g.133255290T>A, NC_000009.12:g.133255290T>C, NC_000009.12:g.133255290T>G	3 x 10-106	von Willebrand factor measurement
rs656105-?	NC_000009.12:g.133301911T>C	4 x 10-73	von Willebrand factor measurement
rs660340-?	NC_000009.12:g.133272138G>A, NC_000009.12:g.133272138G>C, NC_000009.12:g.133272138G>T	1 x 10-492	von Willebrand factor measurement
rs687289-A	NC_000009.12:g.133261703A>C, NC_000009.12:g.133261703A>G, NC_000009.12:g.133261703A>T	5 x 10-1443	von Willebrand factor measurement
rs7857390-?	NC_000009.12:g.133253159A>C, NC_000009.12:g.133253159A>G, NC_000009.12:g.133253159A>T	2 x 10-393	von Willebrand factor measurement
rs8176685-?	NC_000009.12:g.133263367_133263378del, NC_000009.12:g.133263367_133263378dup	6 x 10-507	von Willebrand factor measurement
rs10901252-?	NC_000009.12:g.133252613G>A, NC_000009.12:g.133252613G>C, NC_000009.12:g.133252613G>T	2 x 10-291	von Willebrand factor measurement
rs7857390-?	NC_000009.12:g.133253159A>C, NC_000009.12:g.133253159A>G, NC_000009.12:g.133253159A>T	1 x 10-320	von Willebrand factor measurement
rs8176685-?	NC_000009.12:g.133263367_133263378del, NC_000009.12:g.133263367_133263378dup	1 x 10-320	von Willebrand factor measurement
rs8176719-?	NC_000009.12:g.133257521_133257522insC	1 x 10-320	von Willebrand factor measurement
rs10901252-?	NC_000009.12:g.133252613G>A, NC_000009.12:g.133252613G>C, NC_000009.12:g.133252613G>T	3 x 10-351	von Willebrand factor measurement
rs28680325-?	NC_000009.12:g.133451246C>A	1 x 10-9	von Willebrand factor measurement
rs62641786-?	NC_000009.12:g.133255290T>A, NC_000009.12:g.133255290T>C, NC_000009.12:g.133255290T>G	3 x 10-96	von Willebrand factor measurement
rs656105-?	NC_000009.12:g.133301911T>C	1 x 10-66	von Willebrand factor measurement
rs660340-?	NC_000009.12:g.133272138G>A, NC_000009.12:g.133272138G>C, NC_000009.12:g.133272138G>T	1 x 10-320	von Willebrand factor measurement
rs28680325-?	NC_000009.12:g.133451246C>A	3 x 10-10	von Willebrand factor measurement
A2. ABO VTE-associated Variants	HGVS Notation	P-value	Reported trait
rs529565-C	NC_000009.12:g.133274084C>A, NC_000009.12:g.133274084C>G, NC_000009.12:g.133274084C>T	4 x 10-75	venous thromboembolism
rs505922-C	NC_000009.12:g.133273813C>T	1 x 10-34	venous thromboembolism
rs495828-T	NC_000009.12:g.133279294T>G	3 x 10-16	venous thromboembolism
rs8176719-G	NC_000009.12:g.133257521_133257522insC	6 x 10-12	venous thromboembolism
rs2519093-A	NC_000009.12:g.133266456T>C	8 x 10-16	venous thromboembolism
rs886090-A	NC_000009.12:g.133332667G>A, NC_000009.12:g.133332667G>T	6 x 10-11	venous thromboembolism
rs493014-G	NC_000009.12:g.133320327T>A, NC_000009.12:g.133320327T>C, NC_000009.12:g.133320327T>G	6 x 10-11	venous thromboembolism
rs505922-C	NC_000009.12:g.133273813C>T	4 x 10-15	venous thromboembolism
rs687621-G	NC_000009.12:g.133261662G>A, NC_000009.12:g.133261662G>C, NC_000009.12:g.133261662G>T	2 x 10-52	venous thromboembolism
rs8176749-T	NC_000009.12:g.133255801C>A, NC_000009.12:g.133255801C>G, NC_000009.12:g.133255801C>T	2 x 10-30	venous thromboembolism
rs687289-A	NC_000009.12:g.133261703A>C, NC_000009.12:g.133261703A>G, NC_000009.12:g.133261703A>T	1 x 10-174	venous thromboembolism
rs2519093-T	NC_000009.12:g.133266456T>C	4 x 10-169	venous thromboembolism
rs579459-C	NC_000009.12:g.133278724C>T	4 x 10-145	venous thromboembolism
rs687289-?	NC_000009.12:g.133261703A>C, NC_000009.12:g.133261703A>G, NC_000009.12:g.133261703A>T	2 x 10-172	venous thromboembolism
rs28446901-?	NC_000009.12:g.133443675C>G, NC_000009.12:g.133443675C>T	2 x 10-87	venous thromboembolism
rs9411377-A	NC_000009.12:g.133269992A>C, NC_000009.12:g.133269992A>G	1 x 10-224	venous thromboembolism
rs2519093-T	NC_000009.12:g.133266456T>C	6 x 10-26	venous thromboembolism
rs8176645-A	NC_000009.12:g.133273682A>G, NC_000009.12:g.133273682A>T	4 x 10-21	venous thromboembolism
rs687289-T	NC_000009.12:g.133261703A>C, NC_000009.12:g.133261703A>G, NC_000009.12:g.133261703A>T	9 x 10-16	venous thromboembolism
rs10901252-?	NC_000009.12:g.133252613G>A, NC_000009.12:g.133252613G>C, NC_000009.12:g.133252613G>T	5 x 10-324	venous thromboembolism, von Willebrand factor measurement
rs2073826-?	NC_000009.12:g.133261560G>A, NC_000009.12:g.133261560G>C, NC_000009.12:g.133261560G>T	5 x 10-324	factor VIII measurement, venous thromboembolism
rs2769071-?	NC_000009.12:g.133270565G>A	3 x 10-176	factor XI measurement, venous thromboembolism
rs2769071-?	NC_000009.12:g.133270565G>A	1 x 10-180	venous thromboembolism, fibrinogen measurement
rs687289-?	NC_000009.12:g.133261703A>C, NC_000009.12:g.133261703A>G, NC_000009.12:g.133261703A>T	5 x 10-175	venous thromboembolism
rs687289-?	NC_000009.12:g.133261703A>C, NC_000009.12:g.133261703A>G, NC_000009.12:g.133261703A>T	3 x 10-174	venous thromboembolism,
rs2769071-?	NC_000009.12:g.133270565G>A	8 x 10-176	venous thromboembolism, factor VII measurement
rs505922-?	NC_000009.12:g.133273813C>T	5 x 10-7	venous thromboembolism, response to surgery
rs505922-?	NC_000009.12:g.133273813C>T	6 x 10-59	venous thromboembolism
rs635634-?	NC_000009.12:g.133279427T>A, NC_000009.12:g.133279427T>C	2 x 10-73	venous thromboembolism
A3. ABO COVID19-associated Variants	HGVS Notation	P-value	Reported trait
rs657152-A	NC_000009.12:g.133263862A>C, NC_000009.12:g.133263862A>G, NC_000009.12:g.133263862A>T	5 x 10-8	Severe COVID-19 infection with respiratory failure (analysis I)
rs657152-A	NC_000009.12:g.133263862A>C, NC_000009.12:g.133263862A>G, NC_000009.12:g.133263862A>T	5 x 10-7	Severe COVID-19 infection with respiratory failure (analysis II)
rs8176719-?	NC_000009.12:g.133257521_133257522insC	5 x 10-7	COVID-19
rs9411378-C	NC_000009.12:g.133270015A>C, NC_000009.12:g.133270015A>T	5 x 10-20	COVID-19 (covid vs negative)
rs9411378-?	NC_000009.12:g.133270015A>C, NC_000009.12:g.133270015A>T	1 x 10-14	COVID-19 (covid vs negative)
rs9411378-?	NC_000009.12:g.133270015A>C, NC_000009.12:g.133270015A>T	2 x 10-6	COVID-19 (covid vs negative)
rs505922-T	NC_000009.12:g.133273813C>T	2 x 10-22	COVID-19 (hospitalized vs population)
rs505922-T	NC_000009.12:g.133273813C>T	3 x 10-11	COVID-19 (critical illness vs population)
rs505922-T	NC_000009.12:g.133273813C>T	3 x 10-82	SARS-CoV-2 infection
rs8176719-TC	NC_000009.12:g.133257521_133257522insC	4 x 10-19	COVID-19
rs8176719-TC	NC_000009.12:g.133257521_133257522insC	1 x 10-15	COVID-19
rs8176719-TC	NC_000009.12:g.133257521_133257522insC	7 x 10-6	COVID-19 (hospitalized vs population)
rs579459-?	NC_000009.12:g.133278724C>T	6 x 10-7	COVID-19 hospitalization
rs579459-?	NC_000009.12:g.133278724C>T	2 x 10-16	COVID-19 infection
rs495828-T	NC_000009.12:g.133279294T>G	1 x 10-12	COVID-19 or coronary artery disease (pleiotropy)
rs495828-T	NC_000009.12:g.133279294T>G	2 x 10-12	COVID-19 or hypertension (pleiotropy)
rs8176719-?	NC_000009.12:g.133257521_133257522insC	2 x 10-9	COVID-19
rs9411378-A	NC_000009.12:g.133270015A>C, NC_000009.12:g.133270015A>T	5 x 10-6	COVID-19 (hospitalized vs population)
rs35781646-?	NC_000009.12:g.133169006G>A, NC_000009.12:g.133169006G>C	1 x 10-8	COVID-19 infection or rheumatoid arthritis (MTAG)
rs11795315-?	NC_000009.12:g.133189379G>A, NC_000009.12:g.133189379G>C	8 x 10-10	COVID-19 infection or systemic lupus erythematosus (MTAG)
rs550057-?	NC_000009.12:g.133271182T>A, NC_000009.12:g.133271182T>C	1 x 10-12	Asthma or COVID-19 (pleiotropy)
rs529565-T	NC_000009.12:g.133274084C>A, NC_000009.12:g.133274084C>G, NC_000009.12:g.133274084C>T	1 x 10-23	COVID-19 (hospitalized covid vs population)
rs505922-?	NC_000009.12:g.133273813C>T	4 x 10-19	COVID-19 severity
rs687289-A	NC_000009.12:g.133261703A>C, NC_000009.12:g.133261703A>G, NC_000009.12:g.133261703A>T	4 x 10-10	COVID-19 with respiratory failure
rs505922-C	NC_000009.12:g.133273813C>T	2 x 10-10	COVID-19 with respiratory failure
rs550057-T	NC_000009.12:g.133271182T>A, NC_000009.12:g.133271182T>C	5 x 10-7	COVID-19 with respiratory failure requiring mechanical ventilation
rs550057-T	NC_000009.12:g.133271182T>A, NC_000009.12:g.133271182T>C	2 x 10-8	COVID-19 with respiratory failure requiring mechanical ventilation
rs9411395-G	NC_000009.12:g.133317947G>A	5 x 10-26	Breast cancer or COVID-19 infection (pleiotropy)
rs17474001-T	NC_000009.12:g.133402020C>A, NC_000009.12:g.133402020C>T	2 x 10-26	Breast cancer or COVID-19 infection (pleiotropy)
rs12216896-T	NC_000009.12:g.133182801C>A, NC_000009.12:g.133182801C>T	2 x 10-15	Breast cancer or COVID-19 infection (pleiotropy)
rs11244061-T	NC_000009.12:g.133278537C>G, NC_000009.12:g.133278537C>T	5 x 10-11	Breast cancer or hospitalized COVID-19 (pleiotropy)
rs550057-T	NC_000009.12:g.133271182T>A, NC_000009.12:g.133271182T>C	1 x 10-17	Breast cancer or critical COVID-19 (pleiotropy)
rs145526382-T	NC_000009.12:g.133246236C>A, NC_000009.12:g.133246236C>T	7 x 10-9	Ovarian cancer or COVID-19 infection (pleiotropy)
rs4962116-A	NC_000009.12:g.133254329G>A, NC_000009.12:g.133254329G>C, NC_000009.12:g.133254329G>T	4 x 10-17	Ovarian cancer or COVID-19 infection (pleiotropy)
rs554833-T	NC_000009.12:g.133271745T>A, NC_000009.12:g.133271745T>C, NC_000009.12:g.133271745T>G	1 x 10-88	Ovarian cancer or COVID-19 infection (pleiotropy)
rs56343119-A	NC_000009.12:g.133370796C>A, NC_000009.12:g.133370796C>G, NC_000009.12:g.133370796C>T	1 x 10-22	Ovarian cancer or COVID-19 infection (pleiotropy)
rs9411395-G	NC_000009.12:g.133317947G>A	3 x 10-22	Ovarian cancer or COVID-19 infection (pleiotropy)
rs11244061-T	NC_000009.12:g.133278537C>G, NC_000009.12:g.133278537C>T	1 x 10-9	Ovarian cancer or hospitalized COVID-19 (pleiotropy)
rs657152-A	NC_000009.12:g.133263862A>C, NC_000009.12:g.133263862A>G, NC_000009.12:g.133263862A>T	6 x 10-25	Ovarian cancer or hospitalized COVID-19 (pleiotropy)
rs550057-T	NC_000009.12:g.133271182T>A, NC_000009.12:g.133271182T>C	2 x 10-14	Ovarian cancer or critical COVID-19 (pleiotropy)
rs554833-T	NC_000009.12:g.133271745T>A, NC_000009.12:g.133271745T>C, NC_000009.12:g.133271745T>G	3 x 10-85	Endometrial cancer or COVID-19 infection (pleiotropy)
rs657152-A	NC_000009.12:g.133263862A>C, NC_000009.12:g.133263862A>G, NC_000009.12:g.133263862A>T	4 x 10-26	Endometrial cancer or hospitalized COVID-19 (pleiotropy)
rs550057-T	NC_000009.12:g.133271182T>A, NC_000009.12:g.133271182T>C	4 x 10-13	Endometrial cancer or critical COVID-19 (pleiotropy)
A4. All VWF levels-associated Variants in the genome	HGVS Notation	P-VALUE	PMID
rs732505	NC_000019.10:g.5582524G>A, NC_000019.10:g.5582524G>C	9e-06	21810271
rs6454764	NC_000006.12:g.89601247T>C	5e-06	21810271
rs1757948	NC_000009.12:g.78695764A>C, NC_000009.12:g.78695764A>G, NC_000009.12:g.78695764A>T	7e-06	21810271
rs2298574	NC_000018.10:g.27989094A>G	6e-06	21810271
rs379440	NC_000005.10:g.112357674T>A, NC_000005.10:g.112357674T>C	1e-06	21810271
rs10745527	NC_000012.12:g.90215240G>T	5e-06	21810271
rs4686760	NC_000003.12:g.184796825G>A, NC_000003.12:g.184796825G>C	1e-06	21810271
rs505922	NC_000009.12:g.133273813C>T	2e-30	28495826
rs1063856	NC_000012.12:g.6044368T>C, NC_000012.12:g.6044368T>G	5e-06	28495826
rs4962153	NC_000009.12:g.133458632A>G, NC_000009.12:g.133458632A>T	6e-08	28495826
rs35257264	NC_000011.10:g.126426921C>T	8e-15	35285134
rs1063856	NC_000012.12:g.6044368T>C, NC_000012.12:g.6044368T>G	3e-99	35285134
rs4981022	NC_000012.12:g.103756096G>A, NC_000012.12:g.103756096G>C, NC_000012.12:g.103756096G>T	2e-42	35285134
rs4759787	NC_000012.12:g.130805635A>C, NC_000012.12:g.130805635A>G, NC_000012.12:g.130805635A>T	6e-20	35285134
rs10498632	NC_000014.9:g.91824400A>G	2e-23	35285134
rs12445050	NC_000016.10:g.81837364C>G, NC_000016.10:g.81837364C>T	1e-12	35285134
rs2277998	NC_000019.10:g.7766742G>A	1e-15	35285134
rs4548995	NC_000019.10:g.10630195G>A, NC_000019.10:g.10630195G>C	2e-19	35285134
rs6060288	NC_000020.11:g.35184440G>A	3e-21	35285134
rs5750823	NC_000022.11:g.39433968C>A, NC_000022.11:g.39433968C>T	3e-13	35285134
rs2842700	NC_000001.11:g.207108804C>A, NC_000001.11:g.207108804C>G	6e-10	35285134
rs1867312	NC_000002.12:g.68392849C>A, NC_000002.12:g.68392849C>G, NC_000002.12:g.68392849C>T	6e-10	35285134
rs2289252	NC_000004.12:g.186286227C>T	2e-66	35285134
rs9293308	NC_000005.10:g.72450955C>G	2e-10	35285134
rs3997967	NC_000006.12:g.31389614A>C, NC_000006.12:g.31389614A>G, NC_000006.12:g.31389614A>T	2e-09	35285134
rs9390460	NC_000006.12:g.147373198T>C	2e-48	35285134
rs2685421	NC_000008.11:g.27947981G>A, NC_000008.11:g.27947981G>T	7e-31	35285134
rs4541868	NC_000008.11:g.105578477C>A	2e-13	35285134
rs7859473	NC_000009.12:g.132592859T>C	2e-20	35285134
rs10901252	NC_000009.12:g.133252613G>A, NC_000009.12:g.133252613G>C, NC_000009.12:g.133252613G>T	0	35285134
rs78707713	NC_000010.11:g.69485520T>A, NC_000010.11:g.69485520T>C	8e-31	35285134
rs10886430	NC_000010.11:g.119250744A>G	5e-12	35285134
rs1799963	NC_000011.10:g.46739505G>A	1e-31	35285134
rs140541052	NC_000011.10:g.47368220C>G	2e-17	35285134
rs117784795	NC_000011.10:g.48030514C>T	9e-16	35285134
rs174528	NC_000011.10:g.61776027T>C	4e-11	35285134
rs78516619	NC_000001.11:g.168920135A>G	2e-59	35285134
rs6025	NC_000001.11:g.169549811C>A, NC_000001.11:g.169549811C>G, NC_000001.11:g.169549811C>T	1e-194	35285134
rs114938873	NC_000001.11:g.170259832C>G, NC_000001.11:g.170259832C>T	2e-18	35285134
rs2066864	NC_000004.12:g.154604543G>A, NC_000004.12:g.154604543G>T	2e-60	35285134
rs4869589	NC_000005.10:g.38707769T>A, NC_000005.10:g.38707769T>C, NC_000005.10:g.38707769T>G	2e-09	35285134
rs548630	NC_000005.10:g.73110832A>C, NC_000005.10:g.73110832A>T	3e-12	35285134
rs2879093	NC_000005.10:g.72452092A>C, NC_000005.10:g.72452092A>G, NC_000005.10:g.72452092A>T	3e-11	35285134
rs548630	NC_000005.10:g.73110832A>C, NC_000005.10:g.73110832A>T	2e-16	35285134
chr5:125609011	NC_000005.10:g.126273318A>C, NC_000005.10:g.126273318del	7e-11	35285134
rs151176660	NC_000006.12:g.31213569G>A	2e-09	35285134
rs9390460	NC_000006.12:g.147373198T>C	8e-45	35285134
rs192550886	NC_000007.14:g.150577642T>C	7e-10	35285134
rs7816579	NC_000008.11:g.27948298A>C, NC_000008.11:g.27948298A>G, NC_000008.11:g.27948298A>T	2e-35	35285134
chr9:13930481	NC_000009.12:g.13930481T>C, NC_000009.12:g.13930481T>G	6e-10	35285134
rs4837886	NC_000009.12:g.121659686T>C	1e-09	35285134
rs7859473	NC_000009.12:g.132592859T>C	8e-27	35285134
rs7470777	NC_000009.12:g.133239789A>G	0	35285134
rs35458154	NC_000011.10:g.126426930G>A	1e-14	35285134
rs1063856	NC_000012.12:g.6044368T>C, NC_000012.12:g.6044368T>G	7e-94	35285134
rs4981022	NC_000012.12:g.103756096G>A, NC_000012.12:g.103756096G>C, NC_000012.12:g.103756096G>T	2e-46	35285134
rs4759787	NC_000012.12:g.130805635A>C, NC_000012.12:g.130805635A>G, NC_000012.12:g.130805635A>T	8e-20	35285134
rs4904820	NC_000014.9:g.91852591G>A, NC_000014.9:g.91852591G>C, NC_000014.9:g.91852591G>T	3e-20	35285134
rs11637089	NC_000015.10:g.62165985C>T	1e-10	35285134
rs2277998	NC_000019.10:g.7766742G>A	6e-15	35285134
rs5757681	NC_000022.11:g.39449542A>C, NC_000022.11:g.39449542A>G, NC_000022.11:g.39449542A>T	4e-15	35285134
rs113566801	NC_000012.12:g.6120405C>A, NC_000012.12:g.6120405C>G, NC_000012.12:g.6120405C>T	4e-20	35078996
rs7308002	NC_000012.12:g.6043561G>A	9e-21	35078996
rs514659	NC_000009.12:g.133266790C>A, NC_000009.12:g.133266790C>T	7e-51	35078996
rs529565	NC_000009.12:g.133274084C>A, NC_000009.12:g.133274084C>G, NC_000009.12:g.133274084C>T	9e-49	36349687
rs8176719	NC_000009.12:g.133257521_133257522insC	2e-63	36168886
rs28602591	NC_000009.12:g.133379795C>T	1e-14	36168886
rs11244079	NC_000009.12:g.133317691G>A	3e-11	36168886
chr12:6289108	NC_000012.12:g.6179942C>T	6e-09	34239129
rs9411377	NC_000009.12:g.133269992A>C, NC_000009.12:g.133269992A>G	5e-58	34648354
rs1800382	NC_000012.12:g.6019222C>A, NC_000012.12:g.6019222C>T	1e-96	34648354
rs8176704	NC_000009.12:g.133260148G>A, NC_000009.12:g.133260148G>C	2e-64	26486471
rs216303	NC_000012.12:g.6049879C>T	5e-22	26486471
rs1221638	NC_000006.12:g.147214169G>A, NC_000006.12:g.147214169G>T	6e-10	26486471
rs4981022	NC_000012.12:g.103756096G>A, NC_000012.12:g.103756096G>C, NC_000012.12:g.103756096G>T	1e-08	26486471
rs17057285	NC_000013.11:g.38163684A>C	3e-08	26486471
rs10848820	NC_000012.12:g.3187782A>G, NC_000012.12:g.3187782A>T	1e-07	26486471
rs4276643	NC_000008.11:g.27946082C>A, NC_000008.11:g.27946082C>G, NC_000008.11:g.27946082C>T	3e-07	26486471
rs17398299	NC_000001.11:g.80534074C>A, NC_000001.11:g.80534074C>T	4e-07	26486471
rs5995441	NC_000022.11:g.37525667T>C, NC_000022.11:g.37525667T>G	8e-07	26486471
rs3750450	NC_000009.12:g.109182769T>A, NC_000009.12:g.109182769T>C, NC_000009.12:g.109182769T>G	1e-06	26486471
chr9:133463535	NC_000009.12:g.133463535T>A, NC_000009.12:g.133463535T>C, NC_000009.12:g.133463535T>G	1e-114	37794183
chr6:147359223	NC_000006.12:g.147359223A>G	3e-24	37794183
chr9:133361130	NC_000009.12:g.133361130G>A, NC_000009.12:g.133361130G>C	3e-17	37794183
chr9:133155959	NC_000009.12:g.133155959A>G	2e-12	37794183
chr12:130821769	NC_000012.12:g.130821769C>G, NC_000012.12:g.130821769C>T	1e-10	37794183
chr12:103742511	NC_000012.12:g.103742511G>A	1e-08	37794183
chr19:7766280	NC_000019.10:g.7766280A>G, NC_000019.10:g.7766280A>T	2e-08	37794183
chr9:133257521	NC_000009.12:g.133257521_133257522insC, NC_000009.12:g.133257521T>C	1e-300	37794183
chr12:6018725	NC_000002.12:g.6018725_6018731del	7e-46	37794183
chr19:44908822	NC_000019.10:g.44908822C>T	1e-08	37794183
rs1052053	NC_000001.11:g.156232382A>C, NC_000001.11:g.156232382A>G, NC_000001.11:g.156232382A>T	1e-10	35285134
rs6847935	NC_000004.12:g.110775495A>T	5e-16	35285134
rs4276643	NC_000008.11:g.27946082C>A, NC_000008.11:g.27946082C>G, NC_000008.11:g.27946082C>T	5e-29	35285134
rs7859473	NC_000009.12:g.132592859T>C	3e-20	35285134
rs6825454	NC_000004.12:g.154580036T>C	1e-09	35285134
rs548630	NC_000005.10:g.73110832A>C, NC_000005.10:g.73110832A>T	6e-12	35285134
rs151151877	NC_000006.12:g.31977013C>G, NC_000006.12:g.31977013C>T	1e-09	35285134
rs9390460	NC_000006.12:g.147373198T>C	5e-45	35285134
rs2107595	NC_000007.14:g.19009765G>A, NC_000007.14:g.19009765G>C, NC_000007.14:g.19009765G>T	2e-13	35285134
rs10793962	NC_000009.12:g.133253728A>G, NC_000009.12:g.133253728A>T	0	35285134
rs35458154	NC_000011.10:g.126426930G>A	3e-11	35285134
rs1063857	NC_000012.12:g.6044348A>C, NC_000012.12:g.6044348A>G, NC_000012.12:g.6044348A>T	2e-91	35285134
rs4981022	NC_000012.12:g.103756096G>A, NC_000012.12:g.103756096G>C, NC_000012.12:g.103756096G>T	7e-41	35285134
rs3184504	NC_000012.12:g.111446804T>A, NC_000012.12:g.111446804T>C, NC_000012.12:g.111446804T>G	3e-16	35285134
rs11066188	NC_000012.12:g.112172910G>A, NC_000012.12:g.112172910G>C, NC_000012.12:g.112172910G>T	2e-14	35285134
rs4759787	NC_000012.12:g.130805635A>C, NC_000012.12:g.130805635A>G, NC_000012.12:g.130805635A>T	2e-19	35285134
rs4904820	NC_000014.9:g.91852591G>A, NC_000014.9:g.91852591G>C, NC_000014.9:g.91852591G>T	9e-20	35285134
rs12445022	NC_000016.10:g.87541726G>A	3e-10	35285134
rs2277998	NC_000019.10:g.7766742G>A	9e-15	35285134
rs5750823	NC_000022.11:g.39433968C>A, NC_000022.11:g.39433968C>T	1e-12	35285134
rs612169	NC_000009.12:g.133268030G>A	1e-20	28240269
rs8176741	NC_000009.12:g.133256074G>A, NC_000009.12:g.133256074G>C, NC_000009.12:g.133256074G>T	9e-115	35552711
rs1063856	NC_000012.12:g.6044368T>C, NC_000012.12:g.6044368T>G	2e-30	35552711
rs17758315	NC_000009.12:g.133514768A>C, NC_000009.12:g.133514768A>G, NC_000009.12:g.133514768A>T	5e-16	35552711
rs17564	NC_000012.12:g.130821769C>G, NC_000012.12:g.130821769C>T	2e-12	35552711
rs28497215	NC_000009.12:g.133411069T>C, NC_000009.12:g.133411069T>G	3e-11	35552711
rs35102665	NC_000012.12:g.103742511G>A	1e-09	35552711
rs1039084	NC_000006.12:g.147314277A>G, NC_000006.12:g.147314277A>T	1e-09	35552711
rs74329598	NC_000008.11:g.39136373T>C	1e-06	35552711
rs11078662	NC_000017.11:g.7016938C>G, NC_000017.11:g.7016938C>T	3e-06	35552711
rs117595304	NC_000009.12:g.133155928T>C	7e-06	35552711
rs9390459	NC_000006.12:g.147359223A>G	1e-22	20231535
rs687621	NC_000009.12:g.133261662G>A, NC_000009.12:g.133261662G>C, NC_000009.12:g.133261662G>T	0	20231535
rs4981022	NC_000012.12:g.103756096G>A, NC_000012.12:g.103756096G>C, NC_000012.12:g.103756096G>T	7e-10	20231535
rs1063857	NC_000012.12:g.6044348A>C, NC_000012.12:g.6044348A>G, NC_000012.12:g.6044348A>T	2e-32	20231535
rs1537372	NC_000009.12:g.22103184G>A, NC_000009.12:g.22103184G>T	3e-155	35285134
rs6479259	NC_000009.12:g.104598830T>C	2e-10	35285134
rs62572789	NC_000009.12:g.121656031G>A, NC_000009.12:g.121656031G>C, NC_000009.12:g.121656031G>T	2e-13	35285134
rs7859473	NC_000009.12:g.132592859T>C	3e-20	35285134
rs10901252	NC_000009.12:g.133252613G>A, NC_000009.12:g.133252613G>C, NC_000009.12:g.133252613G>T	0	35285134
rs9337951	NC_000010.11:g.30028144G>A, NC_000010.11:g.30028144G>C	1e-12	35285134
rs523297	NC_000010.11:g.44261109C>G, NC_000010.11:g.44261109C>T	8e-18	35285134
rs7088704	NC_000010.11:g.80482174T>C	9e-10	35285134
rs12221335	NC_000010.11:g.103009635T>A, NC_000010.11:g.103009635T>G	1e-09	35285134
rs174528	NC_000011.10:g.61776027T>C	8e-10	35285134
rs6591052	NC_000011.10:g.103818483T>G	9e-17	35285134
rs2724414	NC_000011.10:g.110385525G>A	8e-11	35285134
rs34434834	NC_000011.10:g.126437901G>A, NC_000011.10:g.126437901G>C	5e-12	35285134
rs2283335	NC_000012.12:g.6048228T>C	2e-89	35285134
rs11170820	NC_000012.12:g.54120131C>A, NC_000012.12:g.54120131C>G, NC_000012.12:g.54120131C>T	7e-10	35285134
rs4842675	NC_000012.12:g.89681466C>A, NC_000012.12:g.89681466C>T	1e-11	35285134
rs4981022	NC_000012.12:g.103756096G>A, NC_000012.12:g.103756096G>C, NC_000012.12:g.103756096G>T	2e-40	35285134
rs149607519	NC_000012.12:g.110951633C>A, NC_000012.12:g.110951633C>G	1e-54	35285134
rs7137828	NC_000012.12:g.111494996C>A, NC_000012.12:g.111494996C>G, NC_000012.12:g.111494996C>T	1e-22	35285134
rs17630235	NC_000012.12:g.112153882G>A, NC_000012.12:g.112153882G>C	1e-16	35285134
rs117949785	NC_000012.12:g.112716052C>T	2e-23	35285134
rs148608463	NC_000012.12:g.120975224G>A, NC_000012.12:g.120975224G>C, NC_000012.12:g.120975224G>T	3e-12	35285134
rs11057830	NC_000012.12:g.124822507G>A	8e-12	35285134
rs4759787	NC_000012.12:g.130805635A>C, NC_000012.12:g.130805635A>G, NC_000012.12:g.130805635A>T	5e-20	35285134
rs9551465	NC_000013.11:g.28388620A>C, NC_000013.11:g.28388620A>T	3e-13	35285134
rs11591147	NC_000001.11:g.55039974G>A, NC_000001.11:g.55039974G>T	5e-18	35285134
rs55869368	NC_000001.11:g.56520961C>A, NC_000001.11:g.56520961C>G, NC_000001.11:g.56520961C>T	1e-21	35285134
rs4970836	NC_000001.11:g.109279175G>A, NC_000001.11:g.109279175G>C	2e-37	35285134
rs4656658	NC_000001.11:g.169181015C>G	1e-10	35285134
rs17163313	NC_000001.11:g.222626283T>A, NC_000001.11:g.222626283T>G	5e-22	35285134
rs515135	NC_000002.12:g.21063185T>A, NC_000002.12:g.21063185T>C, NC_000002.12:g.21063185T>G	4e-14	35285134
rs6544713	NC_000002.12:g.43846742T>A, NC_000002.12:g.43846742T>C	8e-15	35285134
rs6705839	NC_000002.12:g.85534156A>T	2e-18	35285134
rs2252641	NC_000002.12:g.145043894T>A, NC_000002.12:g.145043894T>C, NC_000002.12:g.145043894T>G	7e-10	35285134
rs72934535	NC_000002.12:g.203104250T>C	4e-26	35285134
rs17843797	NC_000003.12:g.124734175T>G	2e-11	35285134
rs7621025	NC_000003.12:g.136553404T>A, NC_000003.12:g.136553404T>C, NC_000003.12:g.136553404T>G	1e-11	35285134
rs12695685	NC_000003.12:g.138377255A>C, NC_000003.12:g.138377255A>G	2e-12	35285134
rs789294	NC_000003.12:g.154339952C>A, NC_000003.12:g.154339952C>G, NC_000003.12:g.154339952C>T	4e-12	35285134
rs10857147	NC_000004.12:g.80259918A>T	2e-11	35285134
rs7678555	NC_000004.12:g.119988346A>C	2e-11	35285134
rs144959191	NC_000004.12:g.147466549A>G	1e-17	35285134
rs11725969	NC_000004.12:g.155705436C>T	1e-16	35285134
rs112941079	NC_000005.10:g.9545986A>C, NC_000005.10:g.9545986A>G	3e-10	35285134
rs548630	NC_000005.10:g.73110832A>C, NC_000005.10:g.73110832A>T	8e-12	35285134
rs246600	NC_000005.10:g.143137332C>T	3e-13	35285134
rs13197912	NC_000006.12:g.12908515A>T	2e-29	35285134
rs9467972	NC_000006.12:g.27032553C>T	1e-09	35285134
rs142334036	NC_000006.12:g.27701625C>T	3e-11	35285134
rs1150725	NC_000006.12:g.28275923G>C	1e-10	35285134
rs117880736	NC_000006.12:g.29186252T>C	1e-11	35285134
rs117483846	NC_000006.12:g.30042717G>C	1e-12	35285134
rs139141104	NC_000006.12:g.31021244A>G	2e-17	35285134
rs117796653	NC_000006.12:g.31718824T>C	1e-15	35285134
rs139052238	NC_000006.12:g.32257710T>C	1e-15	35285134
rs3822921	NC_000006.12:g.35089554G>A	1e-09	35285134
rs9394578	NC_000006.12:g.39198083C>A, NC_000006.12:g.39198083C>G	5e-11	35285134
rs1832181	NC_000006.12:g.133865027C>A, NC_000006.12:g.133865027C>G	5e-22	35285134
rs9390460	NC_000006.12:g.147373198T>C	8e-42	35285134
rs9986540	NC_000006.12:g.159821455G>T	1e-15	35285134
rs55730499	NC_000006.12:g.160584578C>T	3e-122	35285134
rs55754459	NC_000006.12:g.161130144A>G	8e-16	35285134
rs2023938	NC_000007.14:g.18997152T>A, NC_000007.14:g.18997152T>C, NC_000007.14:g.18997152T>G	4e-11	35285134
rs11556924	NC_000007.14:g.130023656C>A, NC_000007.14:g.130023656C>T	3e-16	35285134
rs3918226	NC_000007.14:g.150993088C>T	2e-16	35285134
rs35617716	NC_000008.11:g.20012752T>A, NC_000008.11:g.20012752T>C	5e-11	35285134
rs4276643	NC_000008.11:g.27946082C>A, NC_000008.11:g.27946082C>G, NC_000008.11:g.27946082C>T	7e-27	35285134
rs2954032	NC_000008.11:g.125481150A>G, NC_000008.11:g.125481150A>T	9e-15	35285134
rs11617955	NC_000013.11:g.110165755T>A	3e-14	35285134
rs4904820	NC_000014.9:g.91852591G>A, NC_000014.9:g.91852591G>C, NC_000014.9:g.91852591G>T	2e-18	35285134
rs12897285	NC_000014.9:g.99657718T>C	6e-12	35285134
rs72743467	NC_000015.10:g.67159072A>C, NC_000015.10:g.67159072A>G	1e-09	35285134
rs11072811	NC_000015.10:g.78839988A>C, NC_000015.10:g.78839988A>G, NC_000015.10:g.78839988A>T	8e-25	35285134
rs7162318	NC_000015.10:g.89031951T>A, NC_000015.10:g.89031951T>C, NC_000015.10:g.89031951T>G	1e-16	35285134
rs8027450	NC_000015.10:g.90875164C>A, NC_000015.10:g.90875164C>T	2e-19	35285134
rs12445401	NC_000016.10:g.72114520A>C, NC_000016.10:g.72114520A>G, NC_000016.10:g.72114520A>T	1e-10	35285134
rs3851738	NC_000016.10:g.75353635G>A, NC_000016.10:g.75353635G>C, NC_000016.10:g.75353635G>T	6e-13	35285134
rs11658797	NC_000017.11:g.2185675T>A, NC_000017.11:g.2185675T>G	1e-09	35285134
rs7211222	NC_000017.11:g.42137300T>A, NC_000017.11:g.42137300T>C	8e-11	35285134
rs35073649	NC_000017.11:g.49345148C>A, NC_000017.11:g.49345148C>G, NC_000017.11:g.49345148C>T	3e-12	35285134
rs2277998	NC_000019.10:g.7766742G>A	1e-14	35285134
rs56289821	NC_000019.10:g.11077571G>A	1e-29	35285134
rs10417684	NC_000019.10:g.17739496C>G, NC_000019.10:g.17739496C>T	1e-10	35285134
rs11670056	NC_000019.10:g.18479133C>G, NC_000019.10:g.18479133C>T	1e-10	35285134
rs2288874	NC_000019.10:g.41346870T>C	2e-13	35285134
rs7412	NC_000019.10:g.44908822C>T	8e-31	35285134
rs28451064	NC_000021.9:g.34221526G>A, NC_000021.9:g.34221526G>T	7e-27	35285134
rs5750823	NC_000022.11:g.39433968C>A, NC_000022.11:g.39433968C>T	8e-13	35285134
rs8176759	NC_000009.12:g.133254260G>A	2e-41	34814699
rs8176743	NC_000009.12:g.133256028C>A, NC_000009.12:g.133256028C>G, NC_000009.12:g.133256028C>T	2e-17	23381943
rs12518614	NC_000005.10:g.6324180A>G	2e-09	23381943
rs505922	NC_000009.12:g.133273813C>T	5e-57	23381943
rs643434	NC_000009.12:g.133266942A>G, NC_000009.12:g.133266942A>T	1e-49	23381943
rs62496810	NC_000008.11:g.27957964C>T	5e-08	30586737
rs62641786	NC_000009.12:g.133255290T>A, NC_000009.12:g.133255290T>C, NC_000009.12:g.133255290T>G	3e-106	30586737
rs6479259	NC_000009.12:g.104598830T>C	2e-08	30586737
rs6486599	NC_000012.12:g.130802466C>G, NC_000012.12:g.130802466C>T	1e-18	30586737
rs6494314	NC_000015.10:g.62162820T>A, NC_000015.10:g.62162820T>C	1e-08	30586737
rs656105	NC_000009.12:g.133301911T>C	4e-73	30586737
rs660340	NC_000009.12:g.133272138G>A, NC_000009.12:g.133272138G>C, NC_000009.12:g.133272138G>T	0	30586737
rs6855246	NC_000004.12:g.102191313A>C, NC_000004.12:g.102191313A>G	9e-10	30586737
rs687289	NC_000009.12:g.133261703A>C, NC_000009.12:g.133261703A>G, NC_000009.12:g.133261703A>T	0	30586737
rs73192004	NC_000012.12:g.103733575G>A	5e-09	30586737
rs7733340	NC_000005.10:g.73107626T>A, NC_000005.10:g.73107626T>C, NC_000005.10:g.73107626T>G	3e-12	30586737
rs7788962	NC_000007.14:g.150530139G>A, NC_000007.14:g.150530139G>C, NC_000007.14:g.150530139G>T	7e-09	30586737
rs7857390	NC_000009.12:g.133253159A>C, NC_000009.12:g.133253159A>G, NC_000009.12:g.133253159A>T	0	30586737
rs78593564	NC_000006.12:g.31939051G>A	1e-08	30586737
rs8176685	NC_000009.12:g.133263367_133263378del, NC_000009.12:g.133263367_133263378dup	0	30586737
rs9263861	NC_000006.12:g.31190856A>G	3e-08	30586737
rs9263993	NC_000006.12:g.31224989C>T	2e-07	30586737
rs9390460	NC_000006.12:g.147373198T>C	6e-42	30586737
rs10498632	NC_000014.9:g.91824400A>G	3e-18	30586737
rs1070073	NC_000012.12:g.103606541T>A, NC_000012.12:g.103606541T>C, NC_000012.12:g.103606541T>G	2e-36	30586737
rs10901252	NC_000009.12:g.133252613G>A, NC_000009.12:g.133252613G>C, NC_000009.12:g.133252613G>T	2e-291	30586737
rs10985344	NC_000009.12:g.121654661G>A	4e-09	30586737
rs11064010	NC_000012.12:g.6050980T>A, NC_000012.12:g.6050980T>C	2e-27	30586737
rs11111679	NC_000012.12:g.103613640G>A	2e-14	30586737
rs112814955	NC_000012.12:g.6116765G>A	1e-42	30586737
rs4276643	NC_000008.11:g.27946082C>A, NC_000008.11:g.27946082C>G, NC_000008.11:g.27946082C>T	9e-28	30586737
rs4759787	NC_000012.12:g.130805635A>C, NC_000012.12:g.130805635A>G, NC_000012.12:g.130805635A>T	8e-20	30586737
rs4837886	NC_000009.12:g.121659686T>C	4e-09	30586737
rs4904820	NC_000014.9:g.91852591G>A, NC_000014.9:g.91852591G>C, NC_000014.9:g.91852591G>T	6e-19	30586737
rs4981022	NC_000012.12:g.103756096G>A, NC_000012.12:g.103756096G>C, NC_000012.12:g.103756096G>T	7e-41	30586737
rs548630	NC_000005.10:g.73110832A>C, NC_000005.10:g.73110832A>T	1e-12	30586737
rs55692656	NC_000003.12:g.58397447A>G, NC_000003.12:g.58397447A>T	3e-08	30586737
rs55954186	NC_000003.12:g.58450749G>A	5e-09	30586737
rs5750823	NC_000022.11:g.39433968C>A, NC_000022.11:g.39433968C>T	6e-14	30586737
rs73192004	NC_000012.12:g.103733575G>A	2e-08	30586737
rs7733340	NC_000005.10:g.73107626T>A, NC_000005.10:g.73107626T>C, NC_000005.10:g.73107626T>G	6e-13	30586737
rs7788962	NC_000007.14:g.150530139G>A, NC_000007.14:g.150530139G>C, NC_000007.14:g.150530139G>T	6e-08	30586737
rs7857390	NC_000009.12:g.133253159A>C, NC_000009.12:g.133253159A>G, NC_000009.12:g.133253159A>T	0	30586737
rs78593564	NC_000006.12:g.31939051G>A	3e-08	30586737
rs80082277	NC_000006.12:g.31958071G>A, NC_000006.12:g.31958071G>C	3e-08	30586737
rs8176685	NC_000009.12:g.133263367_133263378del, NC_000009.12:g.133263367_133263378dup	0	30586737
rs8176719	NC_000009.12:g.133257521_133257522insC	0	30586737
rs9263861	NC_000006.12:g.31190856A>G	3e-08	30586737
rs9263993	NC_000006.12:g.31224989C>T	9e-09	30586737
rs9390460	NC_000006.12:g.147373198T>C	6e-38	30586737
rs10498632	NC_000014.9:g.91824400A>G	5e-18	30586737
rs1070073	NC_000012.12:g.103606541T>A, NC_000012.12:g.103606541T>C, NC_000012.12:g.103606541T>G	2e-36	30586737
rs10901252	NC_000009.12:g.133252613G>A, NC_000009.12:g.133252613G>C, NC_000009.12:g.133252613G>T	0	30586737
rs10985344	NC_000009.12:g.121654661G>A	3e-09	30586737
rs11064010	NC_000012.12:g.6050980T>A, NC_000012.12:g.6050980T>C	8e-27	30586737
rs11111679	NC_000012.12:g.103613640G>A	1e-14	30586737
rs112814955	NC_000012.12:g.6116765G>A	9e-43	30586737
rs116420479	NC_000006.12:g.31973852C>T	1e-08	30586737
rs13230842	NC_000007.14:g.150599408C>A	3e-08	30586737
rs138796740	NC_000009.12:g.133044114C>T	4e-08	30586737
rs202001822	NC_000009.12:g.133270007_133270017del, NC_000009.12:g.133270010_133270017del, NC_000009.12:g.133270017del, NC_000009.12:g.133270017dup	2e-80	30586737
rs2238109	NC_000012.12:g.6044801T>A	2e-89	30586737
rs2277998	NC_000019.10:g.7766742G>A	7e-16	30586737
rs2283335	NC_000012.12:g.6048228T>C	2e-89	30586737
rs116420479	NC_000006.12:g.31973852C>T	3e-08	30586737
rs13230842	NC_000007.14:g.150599408C>A	2e-08	30586737
rs138796740	NC_000009.12:g.133044114C>T	3e-08	30586737
rs202001822	NC_000009.12:g.133270007_133270017del, NC_000009.12:g.133270010_133270017del, NC_000009.12:g.133270017del, NC_000009.12:g.133270017dup	6e-78	30586737
rs2238109	NC_000012.12:g.6044801T>A	1e-82	30586737
rs2277998	NC_000019.10:g.7766742G>A	2e-15	30586737
rs2283335	NC_000012.12:g.6048228T>C	6e-83	30586737
rs2413590	NC_000022.11:g.39394186G>A, NC_000022.11:g.39394186G>C	4e-12	30586737
rs28680325	NC_000009.12:g.133451246C>A	1e-09	30586737
rs35458154	NC_000011.10:g.126426930G>A	6e-12	30586737
rs4276643	NC_000008.11:g.27946082C>A, NC_000008.11:g.27946082C>G, NC_000008.11:g.27946082C>T	6e-27	30586737
rs4759787	NC_000012.12:g.130805635A>C, NC_000012.12:g.130805635A>G, NC_000012.12:g.130805635A>T	4e-18	30586737
rs4837886	NC_000009.12:g.121659686T>C	4e-09	30586737
rs4904820	NC_000014.9:g.91852591G>A, NC_000014.9:g.91852591G>C, NC_000014.9:g.91852591G>T	8e-18	30586737
rs4981022	NC_000012.12:g.103756096G>A, NC_000012.12:g.103756096G>C, NC_000012.12:g.103756096G>T	5e-37	30586737
rs548630	NC_000005.10:g.73110832A>C, NC_000005.10:g.73110832A>T	1e-12	30586737
rs55692656	NC_000003.12:g.58397447A>G, NC_000003.12:g.58397447A>T	6e-09	30586737
rs55954186	NC_000003.12:g.58450749G>A	9e-09	30586737
rs5750823	NC_000022.11:g.39433968C>A, NC_000022.11:g.39433968C>T	3e-11	30586737
rs62496810	NC_000008.11:g.27957964C>T	4e-08	30586737
rs62641786	NC_000009.12:g.133255290T>A, NC_000009.12:g.133255290T>C, NC_000009.12:g.133255290T>G	3e-96	30586737
rs6486599	NC_000012.12:g.130802466C>G, NC_000012.12:g.130802466C>T	4e-18	30586737
rs6494314	NC_000015.10:g.62162820T>A, NC_000015.10:g.62162820T>C	1e-07	30586737
rs656105	NC_000009.12:g.133301911T>C	1e-66	30586737
rs660340	NC_000009.12:g.133272138G>A, NC_000009.12:g.133272138G>C, NC_000009.12:g.133272138G>T	0	30586737
rs2413590	NC_000022.11:g.39394186G>A, NC_000022.11:g.39394186G>C	2e-12	30586737
rs28680325	NC_000009.12:g.133451246C>A	3e-10	30586737
rs35458154	NC_000011.10:g.126426930G>A	3e-12	30586737
rs1869365	NC_000017.11:g.42141847T>C	5e-08	30586737
rs9616897	NC_000022.11:g.50644690C>A, NC_000022.11:g.50644690C>G	5e-08	30586737
